# Supplementary material for: A versatile workflow to integrate RNA-seq genomic and transcriptomic data into mechanistic models of signaling pathways
Source: PLoS Comput Biol. 2021 Feb 11;17(2):e1008748. doi: 10.1371/journal.pcbi.1008748 (PMC7904194; doi:10.1371/journal.pcbi.1008748)
Supplement: S1 Table — (XLSX) [file pcbi.1008748.s001.xlsx]

## Sheet: Hoja 1
Software	Version	Docker container
fastp	v0.20.0	quay.io/biocontainers/fastp:0.20.0
fastqc	v0.11.5	biocontainers/fastqc:v0.11.5_cv4
samtools	v1.9	quay.io/biocontainers/samtools:1.9
HISAT2	v2.1.0	quay.io/biocontainers/hisat2:2.1.0
STAR	v.2.7.2b	quay.io/biocontainers/star:2.7.2b
salmon	v.0.13.0	quay.io/biocontainers/salmon:0.13.0
GATK	v4.1.3.0	broadinstitute/gatk:4.1.3.0
picard	v2.20.7	broadinstitute/picard:2.20.7
VeP	v99	ensemblorg/ensembl-vep:release_99.1
txImport	v1.10.0	quay.io/biocontainers/bioconductor-tximport:1.10.0
edgeR	v3.28.0	quay.io/biocontainers/bioconductor-edger:3.28.0
hipathia	v2.2.0	quay.io/biocontainers/bioconductor-hipathia:2.2.0
Supplementary Table 1. List of docker containers employed by MIGNON.
