# Supplementary material for: A versatile workflow to integrate RNA-seq genomic and transcriptomic data into mechanistic models of signaling pathways
Source: PLoS Comput Biol. 2021 Feb 11;17(2):e1008748. doi: 10.1371/journal.pcbi.1008748 (PMC7904194; doi:10.1371/journal.pcbi.1008748)
Supplement: S2 Table — (XLSX) [file pcbi.1008748.s002.xlsx]

## Sheet: Hoja 1
Accession	Link	Library layout	Samples
PRJEB34009	https://www.ebi.ac.uk/ena/data/view/PRJEB34009	Single-end	6
PRJEB18808	https://www.ebi.ac.uk/ena/data/view/PRJEB18808	Single-end	6
PRJEB35799	https://www.ebi.ac.uk/ena/data/view/PRJEB35799	Single-end	6
PRJEB27811	https://www.ebi.ac.uk/ena/data/view/PRJEB27811	Paired-end	9
PRJEB22671	https://www.ebi.ac.uk/ena/data/view/PRJEB22671	Paired-end	9
PRJEB30062	https://www.ebi.ac.uk/ena/data/view/PRJEB30062	Paired-end	6
Supplementary Table 2. List of datasets used to assess MIGNON performance.
